# Supplementary material for: Exploring Biodiversity through the Lens of Knautia arvensis Pollinators: Knautia Pollinator Walks as a Monitoring Method
Source: Insects. 2024 Jul 25;15(8):563. doi: 10.3390/insects15080563 (PMC11354427; doi:10.3390/insects15080563)
Supplement: Supplementary file 1 [file insects-15-00563-s001.zip]

Archive with 1 entries (1 files):
- insects-3094684-supplementary.pdf
